# Supplementary material for: Effects of Medicinal Leech-Related Cationic Antimicrobial Peptides on Human Blood Cells and Plasma
Source: Molecules. 2022 Sep 9;27(18):5848. doi: 10.3390/molecules27185848 (PMC9503446; doi:10.3390/molecules27185848)
Supplement: Supplementary file 1 [file molecules-27-05848-s001.zip]

Archive with 1 entries (1 files):
- molecules-1878101-supplementary.pdf
